# Supplementary material for: Loss of ANK3 Function Causes a Recessive Neurodevelopmental Disorder with Cerebellar Ataxia
Source: Mov Disord. 2025 Aug 4;40(11):2531–7. doi: 10.1002/mds.30324 (PMC12661628; doi:10.1002/mds.30324)
Supplement: Supplementary file 1 — Table S1. Table Information. [file MDS-40-2531-s003.xlsx]

## Sheet: Foglio1
Reference	Gender	Age at examination	Zigosity	Genetic variant	Classification according to ACMG-AMP	Functional study	Allele frequency	Dysmorphic features	Movement disorder	Muscular tone	DD/ID	Language disorder	Beavioural disturbances	Sleep disorder	Epilepsy	Brain neuroimaging
Furia et al., 2024	Male	5 years	Compound heterozigous	c.3671C>T; p.(Pro1224Leu)	VOUS	Not performed	1.92e-05	Yes (wide nasal bridge, bulbous nasal tip)	NR	Hypotonia	Severe ID	Severe speech delay	Impulsivity, self-injury	Sleep apnoea, bruxism	Myoclonic, absence seizures	Normal
				Deletion 10q21.1q21.3; p.(?)
Younus et al., 2023	Female	6 years	Homozigous	c.178T>C; p.(Tyr60His)	VOUS	Not performed	NF	NR	Ataxia	Hypotonia	DD	Speech disorder	Aggressive behavior	NR	Yes (unspecified seizures)	Mild bilateral increase in periventricular signal, ex vacuo enlargement of the ventricular atrium, atrophy of the splenium, mild volume loss of the anterior body of CC
Karaca et al., 2016	NR	NR	Homozigous	c.9652C>T; p.(Leu3218Phe)	VOUS	Not performed	NF	NR	NR	NR	ID	NR	NR	NR	NR	Cerebral and cerebellar atrophy, delayed myelination
Furia et al., 2024	Female	34 years	Compound heterozigous	c.2375T>C; p.(Leu792Pro)	VOUS	Not performed	NF	Yes (prominent nose)	NR	Normal	Severe ID	Abstent speech	Self-injury	No	No	Normal
				c.7700G>T; p.(Gly2567Val)	VOUS		NF
Furia et al., 2024	Male	7 years	Compound heterozigous	c.92G>A; p.(Arg31Gln)	Likely benign	Not performed	4.17e-05	Yes (smooth philtrum, thin upper lip)	No	Normal	Mild ID	Mild speech delay	ASD features	No	No	WM hyperintensities
				c.7987G>A; p.(Glu2663Lys)	Likely benign		1.37e-05
Al-Dewik et al., 2019	NR	NR	Compound heterozigous	c.4465 C>T; p.(Pro1489Ser)	Benign	Not performed	0.00249	NR	NR	NR	NR	NR	ASD	NR	NR	NR
				c.7096T>C; p.(Ser2366Pro)	Likely benign		4.11e-05
Yang et al., 2019	Male	5 years	Compound heterozigous	c.5582C>T; p.(Thr1861Met)	Benign	Results proved that these variants impair the recruitment of β4-spectrin at the AIS during precocius stages (4DIV), later (7DIV) it is partially compensated	0.00447	NR	NR	NR	Borderline intelligence	Speech delay	ASD features	NR	NR	Normal MRI
				c.7469C>T; p.(Pro2490Leu)	Likely benign		0.000715
Yang et al., 2019	Female	6 years	Compound heterozigous	c.5582C>T; p.(Thr1861Met)	Benign		0.00447	NR	Ataxia	NR	DD/ID	Speech delay	ASD features	NR	Yes (unspecified seizures)	Cerebellar atrophy, cerebellar vermis hypoplasia, thinning of the CC, cerebral atrophy, delayed myelination
				c.8592G>T; p.(Lys2864Asn)	Likely benign		9.58e-06
Furia et al., 2024	Female	10 years	Compound heterozigous	c.5582C>T; p.(Thr1861Met)	Benign	Not performed	0.00447	No	Dystonic movements	Hypotonia	Severe ID	Abstent speech	Psychomotor agitation	Night wakings	West syndrome, Generalized tonic clonic seizures	Cortical atrophy and mild ventriculomegaly
				c.5992C>T; p.(Arg1998Trp)	Likely benign		5.82e-05
Zhu et al., 2015	Male	8 years	Compound heterozigous	c.4960G>T; p.(Asp1654Tyr)	Benign	Not performed	0.00586	NR	NR	NR	DD	NR	NR	NR	Yes (intractable unspecified seizures)	NR
				c.4465C>T; p.(Pro1489Ser)	Benign		0.00249
Legend: ACMG-AMP = American College of Medical Genetics and Genomics and the Association for Molecular Pathology guidelines; AIS = axonal initial segment; ASD = autism spectrum disorder; CC = corpus callosum; DD = developmental delay; DIV = day in vitro; ID = intellectual disability; MRI = magnetic resonance imaging; NF = not found; NR = not reported; VOUS = variant of uncertain significance; WM …
