# Supplementary material for: Loss of ANK3 Function Causes a Recessive Neurodevelopmental Disorder with Cerebellar Ataxia
Source: Mov Disord. 2025 Aug 4;40(11):2531–7. doi: 10.1002/mds.30324 (PMC12661628; doi:10.1002/mds.30324)
Supplement: Supplementary file 2 — Table S2. Table Information. [file MDS-40-2531-s002.xlsx]

## Sheet: Foglio1
Reference	Gender	Age at examination	Genetic variant	Effect	Classification according to ACMG-AMP	Allele frequency	Inheritance	Dysmorphic features	Movement disorder	Muscular tone	DD/ID	Language disorder	Beavioural disturbances	Sleep disorder	Epilepsy	Brain neuroimaging
Furia et al., 2024	Male	9 years	c.4365_4368del; p.(Arg1456Aspfs*7)	Frameshift	Pathogenic	0.000000695	de novo	Yes (big forehead and triangular face, marked philtrum)	No	Normal	Mild ID	Speech delay	ASD features, ADHD, aggressive behavior, abnormal sexual behaviour	Sleep-onset delay	No	Normal
Fang et al., 2023	Male	4 years	Mosaic c.5843_5844dup; p.(Glu1949∗)	Nonsense	Pathogenic	NF	de novo	No	NR	NR	DD	Speech disorder	ASD	NR	NR	NR
Kloth et al., 2017	Male	9 years	c.1990G>T; p.(Gly664*)	Nonsense	Pathogenic	NF	de novo	Yes (hypertelorism, full eyebrows, truncal adiposity, short broad hands, digits, and toes)	NR	Hypotonia, spasticity	Mild ID	Speech delay	ASD features, ADHD, aggressive behavior	Hypersomnia	No	Unremarkable MRI
Furia et al., 2024	Male	NR	c.2713_2716dup; p.(Ser906Ilefs*2)	Frameshift	Likely Pathogenic	NF	de novo	NR	NR	NR	DD/IDD	Speech delay	ADHD, anxiety	NR	No	NR
Furia et al., 2024	Female	10 years	c.3394del; p.(Gln1132Serfs*23)	Frameshift	Likely Pathogenic	NF	de novo	Yes (mild epicanthal folds, thin and tented upper lip, multiple oral frenula, smaller and more pointed teeth, micrognathia)	No	Normal	Mild ID	Mild speech delay	ASD, ADHD, anxiety	Sleep-onset delay, sleep anxiety, snoring, bruxism, diurnal somnolence	No	NR
Furia et al., 2024	Male	3 years	c.3564del; p.(Ile1188Metfs*2)	Frameshift	Likely Pathogenic	NF	de novo	Yes (abnormal facial shape, upslanting narrow palpebral fissures, thin upper lip)	NR	NR	DD	Speech delay	ASD, ADHD, anxiety	Restless leg syndrome, snoring	Yes (unspecified seizures)	Abnormality of BG, arachnoid cyst
Furia et al., 2024	Female	NR	c.1A>G; p.(Met1Val)	Start loss	Likely Pathogenic	NF	de novo	NR	NR	Hypotonia	DD/ID	Speech delay	ASD, anxiety	NR	Yes (unspecified seizures)	NR
Panagiotakaki et al., 2023	Female	NR	c.514-1G>A; p.(?)	Non coding	Likely pathogenic	NF	de novo	NR	Alternating hemiplegia, paroxysmal movement disorders	NR	ID	NR	NR	NR	NR	NR
Kloth et al., 2021	Male	5 years	c.2050del; p.(Leu684Serfs*7)	Frameshift	Likely Pathogenic	NF	non-maternally inherited	No	No	Normal	Moderate ID	Severe speech delay	ASD features	No	No	Unremarkable MRI
Kloth et al., 2021	Male	7 years	c.127del; p.(Ala43Glnfs*4)	Frameshift	Likely Pathogenic	NF	de novo	NR	NR	Severe hypotonia, spasticity	Severe ID	Absent speech	ASD	No	West syndrome	Lissencephaly type 1
Kloth et al., 2021	Female	14 years	c.769C>T; p.(Arg257*)	Nonsense	Likely Pathogenic	NF	non-maternally inherited	Yes (mildly triangular face, small chin, prominent lower lip vermilion)	NR	Normal	Mild ID	Speech delay	No	No	No	NR
Kloth et al., 2021	Male	11 years	c.3303del; p.(Glu1102Serfs*16)	Frameshift	Likely Pathogenic	NF	de novo	Yes (short philtrum, thin upper lip vermillion)	NR	Hypotonia	Severe ID	Severe speech delay	ASD features	No	No	PWM flair hyperintensities and hypoplastic CC
Iqbal et al., 2013	Male	14 years	Balance disrupting traslocation 2q11.2-10q21.2; p.(?)	Structural variant	VOUS	-	segregated	Yes (mild upslant of the palpebral fissures, broad nose, flat philtrum)	NR	NR	Borderline intelligence	Speech disorder	ASD features	Night wakings	No	NR
Bi et al., 2012	Male	NR	c.4705T>G; p.(Ser1569Ala)	Missense	VOUS	4.72e-05	de novo	NR	NR	NR	NR	NR	ASD	NR	NR	NR
Bi et al., 2012	Male	NR	c.4705T>G; p.(Ser1569Ala)	Missense	VOUS	4.72e-05	de novo	NR	NR	NR	NR	NR	ASD	NR	NR	NR
Bi et al., 2012	Male	NR	c.12763A>C, p.Thr4255Pro	Missense	VOUS	1.98e-05	inherited	NR	NR	NR	NR	NR	ASD	NR	NR	NR
Sanders et al., 2012	Male	NR	c.6812T>C; p.Met2271Thr	Missense	VOUS	2.05e-06	de novo	NR	NR	NR	NR	NR	ASD	NR	NR	NR
Panagiotakaki et al., 2023	Female	NR	c.7186_7188dup; p.(Glu2396dup)	Inframe duplication	VOUS	NF	inherited	NR	Alternating hemiplegia, paroxysmal movement disorders	NR	ID	NR	NR	NR	NR	NR
Furia et al., 2024	Female	16 years	c.334C>T; p.(His112Tyr)	Missense	VOUS	NF	de novo	Yes (triangular face with broad forehead, upward slanting palpebral fissures, prominent columnella, small chin, large ears)	Dystonia	Hypotonia	DD/ID	No	ADHD	No	Yes (absence seizures)	Normal
Furia et al., 2024	Male	18 months	c.1621C>G; p.(Arg541Gly)	Missense	VOUS	NF	de novo	Yes (relative macrocephaly with frontal bossing, short philtrum, thin upper lip, ear lobes protruding)	No	Hypotonia	Normal	Normal	ASD features	No	No	Prenatal borderline dilated cerebral ventricles
Furia et al., 2024	Female	15 years	c.1718C>A; p.(Ala573Glu)	Missense	VOUS	NF	de novo	No	No	Hypotonia	Moderate ID	Severe speech delay	ASD	No	No	NR
Furia et al., 2024	Female	23 years	c.9551A>G; p.(Lys3184Arg)	Missense	Likely Benign	NF	unknown	No	No	Normal	Mild ID	Speech delay	ASD, ADHD, anxiety	No	No	Unremarkable
Bi et al., 2012	Male	NR	c.11159C>T, p.Thr3720Met	Missense	Likely Benign	0.000205	inherited	NR	NR	NR	NR	NR	ASD	NR	NR	NR
Legend: ADHD = attention deficit hyperactivity disorder; ASD = autism spectrum disorder; BG = basal ganglia; CC = corpus callosum; DD = developmental delay; ID = intellectual disability; MRI = magnetic resonance imaging; NF = not found; NR = not reported; PWM = periventricular white matter; VOUS = variant of uncertain significance
