# Supplementary material for: Loss of ANK3 Function Causes a Recessive Neurodevelopmental Disorder with Cerebellar Ataxia
Source: Mov Disord. 2025 Aug 4;40(11):2531–7. doi: 10.1002/mds.30324 (PMC12661628; doi:10.1002/mds.30324)
Supplement: Supplementary file 3 — Table S3. Table Information. [file MDS-40-2531-s001.xlsx]

## Sheet: NDD with ataxia
Gene	OMIM#	Age at onset	Cognitive development	Muscle tone		Progressive/non progressive ataxia	Nystagmus	Dysarthria	Other movement disorders	Osteotendinous reflexes	Epilepsy	Age at onset of seizures	Microcephaly	Other typical clinical findings	MRI findings
				Hypotonia	Spasticity
ANK3	615493	Early childhood	Mild to severe DD/ID	Yes	Yes	Non progressive	Yes	Yes	Tremor	Normal to hyperactive	Yes (not predominant)	Childhood	No	Hyperactivity	Cerebellar atrophy (superior cerebellar vermis and hemispheres)
ATP8A2	615268	Infancy/early childhood	Moderate to severe DD/ID	Yes	No	Non progressive	Yes (not predominant)	Yes	Tremor, Choreoathetosis, dystonia/dyskinesia	Reduced	Yes (not predominant)	Infancy	Rare	NR	Hypotrophy of CC, no or mild cerebellar atrophy (mostly vermian)
CA8	613227	Congenital/infancy	Mild to severe DD/ID	Yes	Yes	Slowly progressive (improving in some cases)	Yes	Yes	Intention tremor, dystonia/dyskinesia	Hyperactive	Yes (not predominant)	Infancy/ childhood	No	NR	Cerebellar atrophy (progressive superior vermis)
GPAA1	617810	Infancy	Moderate DD/ID	Yes	Yes	NR	Yes	Yes	NR	Normal to hyperactive	Yes	Infancy	NR	Osteopenia	Cerebellar atrophy
VLDLR	224050	Congenital	Moderate to profound DD/ID	Yes	No	Non progressive	Yes (not predominant)	Yes	Tremor	Hyperactive	Yes	NR	Rare	Strabismus	PCH (inferior portion of the vermis and hemispheres), simplified gyral pattern
WDR81	610185	Congenital/infancy	Severe to profound DD/ID	No	Yes	NR	Yes	NR	Dystonia/dyskinesia	Reduced	Yes (not predominant)	Neonatal	Yes	NR	PCH (aplasia of the inferior half of the vermis), generalized cerebral atrophy and abnormal gyral pattern, agenesis or hypoplasia of CC
ATG7	619422	Congenital/infancy	Mild to moderateDD/ID	Yes	Yes	NR	NR	NR	Tremor, dystonia/dyskinesia	NR	Yes (not predominant)	Infancy/ childhood	Rare	Optic atrophy, ptosis, chronic progressive external ophthalmoplegia, retinopathy, and strabismus	Cerebellar hypoplasia, thin posterior CC
CWF19L1	616127	Congenital/infancy	Mild to severe DD/ID	Yes	Yes	NR	Yes	NR	Dystonia, choreoathetosis, tremor, stereotypies	Brisk	Yes	Neonatal/ infancy	Rare	Inflammatory bowel disease, multiple intestinal atresia, combined immunodeficiency	Leukodystrophy, dysplastic CC, cerebellar hypoplasia/atrophy
DOCK3	618292	Infancy	Moderate to severe DD/ID	Yes	No	NR	No	No	NR	Reduced to normal	No	NA	No	Poor or absent speech, behavioral abnormalities	Hypoplastic WM and CC
GEMIN5	619333	Infancy	DD/ID	Yes	Yes	Non progressive or slowly progressive	Yes	Yes	Tremor	Hyperactive	Yes	Early childhood	No	Neurogenic pattern at EMG	Cerebellar atrophy
GRM1	614831	Infancy	Mild to profound DD/ID	Yes	No	Slowly progressive	Yes	Yes	Tremor	Hyperactive	Yes	Infancy	No	NR	Cerebellar atrophy and inferior vermian hypoplasia
MINPP1	619527	Infancy	Moderate to severe DD/ID	Yes (not predominant)	Yes	NR	Yes (not predominant)	No speech	NR	NR	Yes	Infancy/early childhood	Yes (progressive)	Cataract, genital abnormalities	Pontocerebellar hypoplasia, thin CC, ventricles dilation
PMPCA	213200	Early childhood	DD/ID	Yes	Yes	Non progressive	Yes	Yes	Intention tremor	Normal to hyperactive	No	NA	NR	NR	Cerebellar atrophy
PRDM13	619761	Infancy	DD	Yes	Yes	NR	No	NR	Intention tremor	Reduced	Yes (not predominant)	NR	No	Congenital hypogonadotropic hypogonadism	Cerebellar hypoplasia
RNU12	620208	Congenital/infancy	DD	Yes	No	Slowly progressive	Yes	Yes	NR	Normal	Yes (not predominant)	NR	No	Craniosynostosis	Cerebellar hypoplasia/atrophy (mostrly vermian)
TBC1D23	617695	Infancy	Severe DD/ID	Yes	Yes	Non progressive	NR	Yes	NR	Normal to hyperactive	Yes	Childhood	Yes	Behavioural distyrbances, coloboma,	PCH, agenesis or hypoplasia of CC
WWOX	614322	Infancy	Severe DD/ID	No	Yes	Slowly progressive	Yes	Yes	NR	Reduced	Yes (EIEE)	Infancy	NR	NR	Mild cerebellar atrophy
Legend: CC = corpus callosum; DD = developmental delay; EIEE = early infantile epileptic encephalopathy; EMG = electomiography; ID = intellectual disability; NA = not applicable; NR = not reported; PCH = pontocerebellar hypoplasia, WM = white matter
ATP8A2, CA8, GPAA1, VLDLR, WDR81 are the genes with the most similar presentation

## Sheet: References
Alexander MS, Velinov M. DOCK3-Associated Neurodevelopmental Disorder-Clinical Features and Molecular Basis. Genes (Basel). 2023 Oct 14;14(10):1940. doi: 10.3390/genes14101940. PMID: 37895289; PMCID: PMC10606569.
Alvarez C, Grimmel M, Ebrahimi-Fakhari D, Paul VG, Deininger N, Riess A, Haack T, Gardella E, Møller RS, Bayat A. Expansion of the phenotypic and molecular spectrum of CWF19L1-related disorder. Clin Genet. 2023 May;103(5):566-573. doi: 10.1111/cge.14275. Epub 2023 Jan 11. PMID: 36453471.
Appelhof B, Wagner M, Hoefele J, Heinze A, Roser T, Koch-Hogrebe M, Roosendaal SD, Dehghani M, Mehrjardi MYV, Torti E, Houlden H, Maroofian R, Rajabi F, Sticht H, Baas F, Wieczorek D, Jamra RA. Pontocerebellar hypoplasia due to bi-allelic variants in MINPP1. Eur J Hum Genet. 2021 Mar;29(3):411-421. doi: 10.1038/s41431-020-00749-x. Epub 2020 Nov 9. PMID: 33168985; PMCID: PMC7940488.
Boycott KM, MacDonald SK, Parboosingh JS. VLDLR Cerebellar Hypoplasia. 2008 Aug 26 [updated 2020 Feb 27]. In: Adam MP, Feldman J, Mirzaa GM, Pagon RA, Wallace SE, Amemiya A, editors. GeneReviews® [Internet]. Seattle (WA): University of Washington, Seattle; 1993–2025. PMID: 20301729.
Cabet S, Putoux A, Carneiro M, Labalme A, Sanlaville D, Guibaud L, Lesca G. A novel truncating variant p.(Arg297*) in the GRM1 gene causing autosomal-recessive cerebellar ataxia with juvenile-onset. Eur J Med Genet. 2019 Oct;62(10):103726. doi: 10.1016/j.ejmg.2019.103726. Epub 2019 Jul 15. PMID: 31319223.
Collier JJ, Guissart C, Oláhová M, Sasorith S, Piron-Prunier F, Suomi F, Zhang D, Martinez-Lopez N, Leboucq N, Bahr A, Azzarello-Burri S, Reich S, Schöls L, Polvikoski TM, Meyer P, Larrieu L, Schaefer AM, Alsaif HS, Alyamani S, Zuchner S, Barbosa IA, Deshpande C, Pyle A, Rauch A, Synofzik M, Alkuraya FS, Rivier F, Ryten M, McFarland R, Delahodde A, McWilliams TG, Koenig M, Taylor RW. Developmenta…
Elsaid MF, Chalhoub N, Ben-Omran T, Kumar P, Kamel H, Ibrahim K, Mohamoud Y, Al-Dous E, Al-Azwani I, Malek JA, Suhre K, Ross ME, Aleem AA. Mutation in noncoding RNA RNU12 causes early onset cerebellar ataxia. Ann Neurol. 2017 Jan;81(1):68-78. doi: 10.1002/ana.24826. PMID: 27863452.
Guergueltcheva V, Azmanov DN, Angelicheva D, Smith KR, Chamova T, Florez L, Bynevelt M, Nguyen T, Cherninkova S, Bojinova V, Kaprelyan A, Angelova L, Morar B, Chandler D, Kaneva R, Bahlo M, Tournev I, Kalaydjieva L. Autosomal-recessive congenital cerebellar ataxia is caused by mutations in metabotropic glutamate receptor 1. Am J Hum Genet. 2012 Sep 7;91(3):553-64. doi: 10.1016/j.ajhg.2012.07.019.…
Ivanova EL, Mau-Them FT, Riazuddin S, Kahrizi K, Laugel V, Schaefer E, de Saint Martin A, Runge K, Iqbal Z, Spitz MA, Laura M, Drouot N, Gérard B, Deleuze JF, de Brouwer APM, Razzaq A, Dollfus H, Assir MZ, Nitchké P, Hinckelmann MV, Ropers H, Riazuddin S, Najmabadi H, van Bokhoven H, Chelly J. Homozygous Truncating Variants in TBC1D23 Cause Pontocerebellar Hypoplasia and Alter Cortical Developmen…
Jobling RK, Assoum M, Gakh O, Blaser S, Raiman JA, Mignot C, Roze E, Dürr A, Brice A, Lévy N, Prasad C, Paton T, Paterson AD, Roslin NM, Marshall CR, Desvignes JP, Roëckel-Trevisiol N, Scherer SW, Rouleau GA, Mégarbané A, Isaya G, Delague V, Yoon G. PMPCA mutations cause abnormal mitochondrial protein processing in patients with non-progressive cerebellar ataxia. Brain. 2015 Jun;138(Pt 6):1505-17…
Jobling RK, Assoum M, Gakh O, Blaser S, Raiman JA, Mignot C, Roze E, Dürr A, Brice A, Lévy N, Prasad C, Paton T, Paterson AD, Roslin NM, Marshall CR, Desvignes JP, Roëckel-Trevisiol N, Scherer SW, Rouleau GA, Mégarbané A, Isaya G, Delague V, Yoon G. PMPCA mutations cause abnormal mitochondrial protein processing in patients with non-progressive cerebellar ataxia. Brain. 2015 Jun;138(Pt 6):1505-17…
Kaiyrzhanov R, Ortigoza-Escobar JD, Stringer BW, Ganieva M, Gowda VK, Srinivasan VM, Macaya A, Laner A, Onbool E, Al-Shammari R, Al-Owain M, Deconinck N, Vilain C, Dontaine P, Self E, Akram R, Hussain G, Baig SM, Iqbal J, Salpietro V, Neshatdoust M, Kasiri M, Yesil G, Uygur T, Pysden K, Berry IR, Alves CA, Giacomotto J, Houlden H, Maroofian R. Clinical and Molecular Spectrum of Autosomal Recessiv…
Kour S, Rajan DS, Fortuna TR, Anderson EN, Ward C, Lee Y, Lee S, Shin YB, Chae JH, Choi M, Siquier K, Cantagrel V, Amiel J, Stolerman ES, Barnett SS, Cousin MA, Castro D, McDonald K, Kirmse B, Nemeth AH, Rajasundaram D, Innes AM, Lynch D, Frosk P, Collins A, Gibbons M, Yang M, Desguerre I, Boddaert N, Gitiaux C, Rydning SL, Selmer KK, Urreizti R, Garcia-Oguiza A, Osorio AN, Verdura E, Pujol A, Mc…
Langer Y, Aran A, Gulsuner S, Abu Libdeh B, Renbaum P, Brunetti D, Teixeira PF, Walsh T, Zeligson S, Ruotolo R, Beeri R, Dweikat I, Shahrour M, Weinberg-Shukron A, Zahdeh F, Baruffini E, Glaser E, King MC, Levy-Lahad E, Zeviani M, Segel R. Mitochondrial PITRM1 peptidase loss-of-function in childhood cerebellar atrophy. J Med Genet. 2018 Sep;55(9):599-606. doi: 10.1136/jmedgenet-2018-105330. Epub …
Mallaret M, Synofzik M, Lee J, Sagum CA, Mahajnah M, Sharkia R, Drouot N, Renaud M, Klein FA, Anheim M, Tranchant C, Mignot C, Mandel JL, Bedford M, Bauer P, Salih MA, Schüle R, Schöls L, Aldaz CM, Koenig M. The tumour suppressor gene WWOX is mutated in autosomal recessive cerebellar ataxia with epilepsy and mental retardation. Brain. 2014 Feb;137(Pt 2):411-9. doi: 10.1093/brain/awt338. Epub 2013…
Marin-Valencia I, Gerondopoulos A, Zaki MS, Ben-Omran T, Almureikhi M, Demir E, Guemez-Gamboa A, Gregor A, Issa MY, Appelhof B, Roosing S, Musaev D, Rosti B, Wirth S, Stanley V, Baas F, Barr FA, Gleeson JG. Homozygous Mutations in TBC1D23 Lead to a Non-degenerative Form of Pontocerebellar Hypoplasia. Am J Hum Genet. 2017 Sep 7;101(3):441-450. doi: 10.1016/j.ajhg.2017.07.015. Epub 2017 Aug 17. PMI…
Nguyen TTM, Murakami Y, Sheridan E, Ehresmann S, Rousseau J, St-Denis A, Chai G, Ajeawung NF, Fairbrother L, Reimschisel T, Bateman A, Berry-Kravis E, Xia F, Tardif J, Parry DA, Logan CV, Diggle C, Bennett CP, Hattingh L, Rosenfeld JA, Perry MS, Parker MJ, Le Deist F, Zaki MS, Ignatius E, Isohanni P, Lönnqvist T, Carroll CJ, Johnson CA, Gleeson JG, Kinoshita T, Campeau PM. Mutations in GPAA1, Enc…
Onat OE, Gulsuner S, Bilguvar K, Nazli Basak A, Topaloglu H, Tan M, Tan U, Gunel M, Ozcelik T. Missense mutation in the ATPase, aminophospholipid transporter protein ATP8A2 is associated with cerebellar atrophy and quadrupedal locomotion. Eur J Hum Genet. 2013 Mar;21(3):281-5. doi: 10.1038/ejhg.2012.170. Epub 2012 Aug 15. PMID: 22892528; PMCID: PMC3573203.
Rüsch CT, Bölsterli BK, Kottke R, Steinfeld R, Boltshauser E. Pontocerebellar Hypoplasia: a Pattern Recognition Approach. Cerebellum. 2020 Aug;19(4):569-582. doi: 10.1007/s12311-020-01135-5. PMID: 32410094.
Whittaker DE, Oleari R, Gregory LC, Le Quesne-Stabej P, Williams HJ; GOSgene; Torpiano JG, Formosa N, Cachia MJ, Field D, Lettieri A, Ocaka LA, Paganoni AJ, Rajabali SH, Riegman KL, De Martini LB, Chaya T, Robinson IC, Furukawa T, Cariboni A, Basson MA, Dattani MT. A recessive PRDM13 mutation results in congenital hypogonadotropic hypogonadism and cerebellar hypoplasia. J Clin Invest. 2021 Dec 15…
Xing C, Kanchwala M, Rios JJ, Hyatt T, Wang RC, Tran A, Dougherty I, Tovar-Garza A, Purnadi C, Kumar MG, Berk D, Shinawi M, Irvine AD, Toledo-Bahena M, Agim NG, Glass DA 2nd. Biallelic variants in RNU12 cause CDAGS syndrome. Hum Mutat. 2021 Aug;42(8):1042-1052. doi: 10.1002/humu.24239. Epub 2021 Jun 15. PMID: 34085356.
Yalçın HY, Karabay U, Cinleti T, Teke Kısa P, Eğrilmez MY, Ayaz A, Aydın N. Expression of Autophagy-Related Proteins in Microlissencephaly Associated with a Novel Variant in the WDR81 Gene. Mol Syndromol. 2025 Feb;16(1):1-10. doi: 10.1159/000540339. Epub 2024 Aug 21. PMID: 39911170; PMCID: PMC11793889.
